# Supplementary material for: Efficient siRNA delivery to murine melanoma cells via a novel genipin-based nano-polymer
Source: Nanoscale Adv. 2024 Jul 19;6(18):4704–23. doi: 10.1039/d4na00363b (PMC11386170; doi:10.1039/d4na00363b)
Supplement: NA-006-D4NA00363B-s002 [file NA-006-D4NA00363B-s002.zip]

Archive with 4 entries (4 files):
- Rnase A_Controls.tif
- 4h_Rnase A assay.tif
- 24h_Rnase A assay.tif
- Dye exclusion assay_Figure 5c.tif
